# Supplementary material for: Microbiome of Invasive Tick Species Haemaphysalis longicornis in North Carolina, USA
Source: Insects. 2024 Feb 24;15(3):153. doi: 10.3390/insects15030153 (PMC10970973; doi:10.3390/insects15030153)
Supplement: Supplementary file 1 [file insects-15-00153-s001.zip]

Archive with 1 entries (1 files):
- insects-2869750-supplementary.pdf
